# Supplementary material for: DFT Study of the Stability and Electronic Properties of Ni-Doped Defected (6,0) and (8,0) Single-Walled Carbon Nanotubes
Source: Materials (Basel). 2024 Dec 20;17(24):6236. doi: 10.3390/ma17246236 (PMC11677741; doi:10.3390/ma17246236)
Supplement: Supplementary file 1 [file materials-17-06236-s001.zip]

Archive with 1 entries (1 files):
- materials-3353062-supplementary.pdf
